# Supplementary material for: Phosphorene-Supported Au(I) Fragments for Highly Sensitive Detection of NO
Source: Molecules. 2025 Jul 23;30(15):3085. doi: 10.3390/molecules30153085 (PMC12348119; doi:10.3390/molecules30153085)
Supplement: Supplementary file 1 [file molecules-30-03085-s001.zip]

Archive with 1 entries (1 files):
- molecules-3725902-supplementary.pdf
